# Supplementary material for: Different Infectivity and Transmissibility of H5N8 and H5N1 High Pathogenicity Avian Influenza Viruses Isolated from Chickens in Japan in the 2021/2022 Season
Source: Viruses. 2023 Jan 17;15(2):265. doi: 10.3390/v15020265 (PMC9967648; doi:10.3390/v15020265)
Supplement: Supplementary file 1 [file viruses-15-00265-s001.zip]

Archive with 1 entries (1 files):
- viruses-2156894 Supplementary Material.pdf
